# Supplementary material for: Globicatella sanguinis—A Literature Review of Case Reports
Source: Medicina (Kaunas). 2025 Nov 17;61(11):2048. doi: 10.3390/medicina61112048 (PMC12654734; doi:10.3390/medicina61112048)
Supplement: Supplementary file 1 [file medicina-61-02048-s001.zip]

Archive with 1 entries (1 files):
- medicina-3955525-supplementary.pdf
